# Supplementary material for: Untargeted Metabolomic Analysis of Cell-Free Supernatants (CFSs) from Different Clinical Isolates of Saccharomyces cerevisiae and Their Effects on Candida albicans Virulence
Source: J Fungi (Basel). 2026 Jan 23;12(2):81. doi: 10.3390/jof12020081 (PMC12941470; doi:10.3390/jof12020081)
Supplement: Supplementary file 1 [file jof-12-00081-s001.zip › Table S1.xlsx]

## Sheet: Foglio1
Table S1
CFS 66 identified upregulated compounds in positive ionization mode with respect to CFS Ref
Compound name	Predicted composition	mzCloud	mzVault	Metabolika	ChemSpider	MassList	Identification level according to ref. 57
Norepinephrine (Noradrenaline)	Full Match	-	-	Partial Match	Partial Match	Full Match	3
N-acetyl-DL-tryptophan	Full Match	-	-	Partial Match	Partial Match	Full Match	3
Indole-3-acrylic acid	Full Match	Full Match	Full Match	-	Full Match	Full Match	2
2,2'-[1,2-Propanediylbis(oxy)]diethanol	Full Match	-	Full Match	-	Full Match	-	2
5-Methoxyindoleacetate	Full Match	-	-	Partial Match	Partial Match	Full Match	3
Imidazolelactic acid	Full Match	Full Match	-	-	Partial Match	Full Match	2
Caprolactam	Full Match	Full Match	-	-	Full Match	-	2
Biotin	Full Match	-	-	Full Match	Full Match	Full Match	2
CFS 83 identified upregulated compounds in positive ionization mode with respect to CFS Ref
Compound name	Predicted composition	mzCloud	mzValue	Metabolika	ChemSpider	MassList	Identification level according to ref. 57
6-Acetamido-3-aminohexanoate	Full Match	-	-	Partial Match	Partial Match	Full Match	3
Glycyl-L-leucine	Full Match	Full Match	Full Match	Partial Match	Full Match	Full Match	2
Prolylleucine	Full Match	Full Match	-	-	-	Full Match	2
γ-L-glutamyl-L-leucine	Full Match	-	Full Match	-	-	Full Match	2
Dethiobiotin	Full Match	Partial Match	-	Full Match	Full Match	Full Match	3
Guanine	Full Match	Full Match	Full Match	Full Match	Full Match	Full Match	2
Kynurenic acid	Full Match	Full Match	Full Match	Full Match	Partial Match	Full Match	2
Methohexital	Full Match	-	-	-	Full Match	Full Match	3
Catechol;1_2-Dihydroxybenzene	Full Match	-	-	Partial Match	Partial Match	Full Match	3
3-mercaptohexan-1-ol	Full Match	-	-	-	Full Match	Full Match	3
N-(6-Aminohexanoyl)-6-aminohexanoate	Full Match	-	Full Match	-	Partial Match	Full Match	2
4-Amino-5-hydroxymethyl-2-methylpyrimidine	Full Match	-	-	Partial Match	Partial Match	Full Match	3
N-Acetylornithine	Full Match	Full Match	Full Match	Full Match	Full Match	Full Match	2
Guanosine	Full Match	-	Full Match	Full Match	Partial Match	Full Match	2
1,5-Isoquinolinediol	Full Match	Full Match	-	Partial Match	Partial Match	Full Match	2
D-(+)-Pyroglutamic Acid	Full Match	Full Match	-	Full Match	Full Match	Full Match	2
L-Alanyl-L-proline	Full Match	Full Match	-	-	-	Full Match	2
Abenquine B2	Full Match	-	Full Match	-	Partial Match	Full Match	2
Imazapyr	Full Match	-	-	-	Full Match	Full Match	3
Carbetamide	Full Match	-	Full Match	Partial Match	-	Full Match	2
Tyrosylalanine	Full Match	Full Match	-	-	Partial Match	Full Match	2
Luteoride D	Full Match	-	Full Match	-	-	Full Match	2
delta(L-2-Aminoadipyl)-L-cysteinyl-D-valine	Full Match	-	-	Partial Match	Partial Match	Full Match	3
8-Amino-7-oxononanoate	Full Match	-	-	Full Match	Partial Match	Full Match	3
N-acetyl-DL-tryptophan	Full Match	-	-	Partial Match	Partial Match	Full Match	3
Indole-3-acrylic acid	Full Match	Full Match	Full Match	-	Full Match	Full Match	2
2,2'-[1,2-Propanediylbis(oxy)]diethanol	Full Match	-	Full Match	-	Full Match	-	2
5-Methoxyindoleacetate	Full Match	-	-	Partial Match	Partial Match	Full Match	3
CFS 84 identified upregulated compounds in positive ionization mode with respect to CFS Ref
Compound name	Predicted composition	mzCloud	mzValue	Metabolika	ChemSpider	MassList	Identification level according to ref. 57
Guanine	Full Match	Full Match	Full Match	Full Match	Full Match	Full Match	2
Guanosine	Full Match	-	Full Match	Full Match	Partial Match	Full Match	2
Prolylleucine	Full Match	Full Match	-	-	-	Full Match	2
Dethiobiotin	Full Match	-	-	Full Match	Full Match	Full Match	3
L-Glutamic acid	Full Match	Full Match	Full Match	Full Match	Full Match	Full Match	2
Luteoride D	Full Match	-	Full Match	-	-	Full Match	2
L-Methionine sulfoxide	Full Match	Full Match	Full Match	Partial Match	Full Match	Full Match	2
[FAoxo_amino(6:0)]3-oxo-5S-amino-hexanoicacid	Full Match	-	-	Partial Match	Partial Match	Full Match	3
N-Acetyl-beta-D-galactosamine	Full Match	-	-	Partial Match	Partial Match	Full Match	3
N-acetyl-DL-tryptophan	Full Match	-	-	Partial Match	Partial Match	Full Match	3
Norepinephrine(Noradrenaline)	Full Match	-	-	Partial Match	Partial Match	Full Match	3
Indole-3-acrylic acid	Full Match	Full Match	Full Match	-	Full Match	Full Match	2
2,2'-[1,2-Propanediylbis(oxy)]diethanol	Full Match	-	Full Match	-	Full Match	-	2
5-Methoxyindoleacetate	Full Match	-	-	Partial Match	Partial Match	Full Match	3
