# Supplementary material for: Untargeted Metabolomic Analysis of Cell-Free Supernatants (CFSs) from Different Clinical Isolates of Saccharomyces cerevisiae and Their Effects on Candida albicans Virulence
Source: J Fungi (Basel). 2026 Jan 23;12(2):81. doi: 10.3390/jof12020081 (PMC12941470; doi:10.3390/jof12020081)
Supplement: Supplementary file 1 [file jof-12-00081-s001.zip › Table S2.xlsx]

## Sheet: Foglio1
Table S2
CFS 66 identified upregulated compounds in negative ionization mode with respect to CFS Ref
Compound name	Predicted composition	mzCloud	mzValue	Metabolika	ChemSpider	MassList	Identification level according to ref. 57
Cytidine	Full Match	Full Match	-	Full Match	Full Match	Full Match	2
CFS 83 identified upregulated compounds in negative ionization mode with respect to CFS Ref
Compound name	Predicted composition	mzCloud	mzValue	Metabolika	ChemSpider	MassList	Identification level according to ref. 57
Guanosine	Full Match	Full Match	Full Match	Full Match	Partial Match	Full Match	2
Gamma-Glutamyl-Gamma-Aminobutyraye	Full Match	-	-	Partial Match	Partial Match	Full Match	3
CFS 84 identified upregulated compounds in negative ionization mode with respect to CFS Ref
Compound name	Predicted composition	mzCloud	mzValue	Metabolika	ChemSpider	MassList	Identification level according to ref. 57
Inosine	Full Match	-	Full Match	Partial Match	Full Match	-	2
Guanosine	Full Match	Full Match	Full Match	Full Match	Partial Match	Full Match	2
Gamma-Glutamyl-Gamma-Aminobutyraye	Full Match	-	-	Partial Match	Partial Match	Full Match	3
